# Supplementary material for: Examining the Effectiveness of Automated Acoustic Recording Units for Recording Predator‐Related Disturbances in Colony Nesting Birds: A Case Study
Source: Ecol Evol. 2025 Oct 21;15(10):e72379. doi: 10.1002/ece3.72379 (PMC12538629; doi:10.1002/ece3.72379)
Supplement: Supplementary file 1 — Data S1: ece372379‐sup‐0001‐DataS1.xlsx. [file ECE3-15-e72379-s002.xlsx]

## Sheet: ARU Methods Stats Data
Event Agreement Summary Data
Rating Key: Major = Maj, Minor = min, No Disturbance = 0 or No Dist
	In-Person		ARU
Event Number	Type	Rating	Maj/Min	Rating
1	min	1	min	1
2	Maj	2	Maj	2
3	min	1	min	1
4	Maj	2	Maj	2
5	Min	1	min	1
6	Maj	2	Maj	2
7	min	1	min	1
8	min	1	min	1
9	min	1	0	0
10	Maj	2	Maj	2
11	min	1	min	1
12	Maj	2	Maj	2
13	Maj	2	Maj	2
14	min	1	min	1
15	Maj	2	Maj	2
16	min	1	0	0
17	Maj	2	min	1
18	Maj	2	Maj	2
19	min	1	min	1
20	min	1	min	1
21	Maj	2	Maj	2
22	min	1	min	1
23	min	1	min	1
24	min	1	min	1
25	Maj	2	Maj	2
26	Maj	2	Maj	2
27	Maj	2	Maj	2
28	Maj	2	Maj	2
29	Maj	2	Maj	2
30	Maj	2	Maj	2
31	Maj	2	Maj	2
32	Maj	2	Maj	2
33	Maj	2	Maj	2
34	Maj	2	Maj	2
35	min	1	min	1
36	min	1	min	1
37	Maj	2	Maj	2
38	Maj	2	Maj	2
39	Maj	2	Maj	2
40	Maj	2	Maj	2
41	min	1	0	0
42	Maj	2	Maj	2
43	Maj	2	Maj	2
44	Maj	2	Maj	2
45	Maj	2	Maj	2
46	Maj	2	Maj	2
47	Maj	2	Maj	2
48	Maj	2	Maj	2
49	Maj	2	Maj	2
50	Maj	2	Maj	2
51	min	1	min	1
52	Maj	2	Maj	2
53	min	1	min	1
54	Maj	2	Maj	2
55	Maj	2	Maj	2
56	Maj	2	Maj	2
57	Maj	2	Maj	2
58	min	1	min	1
59	Maj	2	Maj	2
60	Maj	2	Maj	2
61	min	1	min	1
62	min	1	min	1
63	min	1	0	0
64	min	1	minor	1
65	min	1	0	0
66	Maj	2	Maj	2
67	min	1	Min	1
68	min	1	Min	1
69	min	1	Min	1
70	min	1	Min	1
71	min	1	Min	1
72	Maj	2	Maj	2
73	min	1	Min	1
74	min	1	min	1
75	Maj	2	min	1
76	Maj	2	Maj	2
77	Maj	2	Maj	2
78	Maj	2	Maj	2
79	Maj	2	Maj	2
80	Maj	2	Maj	2
81	Maj	2	Maj	2
82	Maj	2	Maj	2
83	min	1	min	1
84	min	1	min	1
85	min	1	min	1
86	min	1	min	1
All Disturbance Agreement Data
(No Dist = 0, min = 1, Major = 2)
Event Number	In-Person Rating	ARU Rating	Agree = 0, Disagree ≠ 0
1	1	1	0
2	2	2	0
3	1	1	0
4	2	2	0
5	1	1	0
6	2	2	0
7	1	1	0
8	1	1	0
9	1	0	1
10	2	2	0
11	1	1	0
12	2	2	0
13	2	2	0
14	1	1	0
15	2	2	0
16	1	0	1
17	2	1	1
18	2	2	0
19	1	1	0
20	1	1	0
21	2	2	0
22	1	1	0
23	1	1	0
24	1	1	0
25	2	2	0
26	2	2	0
27	2	2	0
28	2	2	0
29	2	2	0
30	2	2	0
31	2	2	0
32	2	2	0
33	2	2	0
34	2	2	0
35	1	1	0
36	1	1	0
37	2	2	0
38	2	2	0
39	2	2	0
40	2	2	0
41	1	0	1
42	2	2	0
43	2	2	0
44	2	2	0
45	2	2	0
46	2	2	0
47	2	2	0
48	2	2	0
49	2	2	0
50	2	2	0
51	1	1	0
52	2	2	0
53	1	1	0
54	2	2	0
55	2	2	0
56	2	2	0
57	2	2	0
58	1	1	0
59	2	2	0
60	2	2	0
61	1	1	0
62	1	1	0
63	1	0	1
64	1	1	0
65	1	0	1
66	2	2	0
67	1	1	0
68	1	1	0
69	1	1	0
70	1	1	0
71	1	1	0
72	2	2	0
73	1	1	0
74	1	1	0
75	2	1	1
76	2	2	0
77	2	2	0
78	2	2	0
79	2	2	0
80	2	2	0
81	2	2	0
82	2	2	0
83	1	1	0
84	1	1	0
85	1	1	0
86	1	1	0
Major Disturbance Rating Agreement
Maj = 1, No Dist/min = 0
Event Number	In-Person Rating	ARU Rating
1	0	0
2	1	1
3	0	0
4	1	1
5	0	0
6	1	1
7	0	0
8	0	0
9	0	0
10	1	1
11	0	0
12	1	1
13	1	1
14	0	0
15	1	1
16	0	0
17	1	0
18	1	1
19	0	0
20	0	0
21	1	1
22	0	0
23	0	0
24	0	0
25	1	1
26	1	1
27	1	1
28	1	1
29	1	1
30	1	1
31	1	1
32	1	1
33	1	1
34	1	1
35	0	0
36	0	0
37	1	1
38	1	1
39	1	1
40	1	1
41	0	0
42	1	1
43	1	1
44	1	1
45	1	1
46	1	1
47	1	1
48	1	1
49	1	1
50	1	1
51	0	0
52	1	1
53	0	0
54	1	1
55	1	1
56	1	1
57	1	1
58	0	0
59	1	1
60	1	1
61	0	0
62	0	0
63	0	0
64	0	0
65	0	0
66	1	1
67	0	0
68	0	0
69	0	0
70	0	0
71	0	0
72	1	1
73	0	0
74	0	0
75	1	0
76	1	1
77	1	1
78	1	1
79	1	1
80	1	1
81	1	1
82	1	1
83	0	0
84	0	0
85	0	0
86	0	0
	50	48
