# Supplementary material for: Examining the Effectiveness of Automated Acoustic Recording Units for Recording Predator‐Related Disturbances in Colony Nesting Birds: A Case Study
Source: Ecol Evol. 2025 Oct 21;15(10):e72379. doi: 10.1002/ece3.72379 (PMC12538629; doi:10.1002/ece3.72379)
Supplement: Supplementary file 2 — Data S2: ece372379‐sup‐0002‐DataS2.xlsx. [file ECE3-15-e72379-s001.xlsx]

## Sheet: Sheet1
Daily Disturbance Rates
			All disturbances		Major Disturbances		Rates (All distubances/hour)		Rates: (Major Dist./hours)
Date	Location	Duration (Hrs)	ARU Dectection	In-Person	ARU Dectection	In-Person	ARU Dectection	In-Person	ARU Dectection	In-Person
Mar 26, 2020 (MC)	1	1	0	0	0	0	0	0	0	0
Apr 17, 2020 (MC)	1	2	0	0	0	0	0	0	0	0
Apr 28, 2020 (MC)	1	2	0	0	0	0	0	0	0	0
May 7, 2020 (MC)	1	4	0	0	0	0	0	0	0	0
May 8, 2020 (MC)	1	2.5	0	0	0	0	0	0	0	0
May 12, 2020 (MC)	1	2.5	0	0	0	0	0	0	0	0
May 13, 2020 (MC)	1	5.25	0	0	0	0	0	0	0	0
May 16, 2020 (MC)	1	2	0	0	0	0	0	0	0	0
May 21,2020 (MC)	1	5	0	0	0	0	0	0	0	0
May 22, 2020 (MC)	1	5	0	0	0	0	0	0	0	0
May 29, 2020 (MC)	1	4.5	0	0	0	0	0	0	0	0
May 30, 2020 (MC)	1	5.5	0	0	0	0	0	0	0	0
June 2, 2020 (MC)	1	2	0	0	0	0	0	0	0	0
June 4, 2020 (MC)	1	2	0	0	0	0	0	0	0	0
June 5, 2020 (MC)	1	5	0	0	0	0	0	0	0	0
June 12, 2020 (MC)	1	5	0	0	0	0	0	0	0	0
June 13, 2020 (MC)	1	4	0	0	0	0	0	0	0	0
June 18, 2020 (MC)	1	5.25	0	0	0	0	0	0	0	0
June 19, 2020 (MC)	1	3.67	0	0	0	0	0	0	0	0
June 22, 2020 (MC)	1	4.42	0	0	0	0	0	0	0	0
Mar 27, 2020 (GBH)	2	1.5	0	0	0	0	0	0	0	0
Apr 18, 2020 (GBH)	2	2	0	0	0	0	0	0	0	0
May 1, 2020 (GBH)	2	1	0	0	0	0	0	0	0	0
May 2, 2020 (GBH)	2	1.5	7	7	3	3	4.66667	4.66667	2	2
May 4, 2020 (GBH)	2	1.417	1	2	0	0	0.705716	1.41143	0	0
May 9, 2020 (GBH)	2	3.5	4	4	3	3	1.14286	1.14286	0.857143	0.857143
May 12, 2020 (GBH)	2	0.75	0	0	0	0	0	0	0	0
May 14, 2020 (GBH)	2	5	7	8	3	4	1.4	1.6	0.6	0.8
May 15, 2020 (GBH)	2	5	3	3	0	0	0.6	0.6	0	0
May 17, 2020 (GBH)	2	1	0	0	0	0	0	0	0	0
May 19, 2020 (GBH)	2	5	8	8	8	8	1.6	1.6	1.6	1.6
May 21,2020 (GBH)	2	1	0	0	0	0	0	0	0	0
May 23, 2020 (GBH)	2	5	2	2	2	2	0.4	0.4	0.4	0.4
May 24, 2020 (GBH)	2	1	0	0	0	0	0	0	0	0
May 26, 2020 (GBH)	2	1.667	2	2	2	2	1.19976	1.19976	1.19976	1.19976
May 26, 2020 (GBH)	2	5	6	7	4	4	1.2	1.4	0.8	0.8
May 27, 2020 (GBH)	2	4.5	1	1	1	1	0.222222	0.222222	0.222222	0.222222
May 28, 2020 (GBH)	2	1	2	2	2	2	2	2	2	2
May 30, 2020 (GBH)	2	1	0	0	0	0	0	0	0	0
June 1, 2020 (GBH)	2	1.75	0	0	0	0	0	0	0	0
June 2, 2020 (GBH)	2	1.75	6	6	5	5	3.42857	3.42857	2.85714	2.85714
June 3, 2020 (GBH)	2	1.166	3	3	2	2	2.5729	2.5729	1.71527	1.71527
June 4, 2020 (GBH)	2	1.75	0	0	0	0	0	0	0	0
June 10, 2020 (GBH)	2	1	0	0	0	0	0	0	0	0
June 10, 2020 (GBH)	2	4.83	7	7	4	4	1.44928	1.44928	0.828157	0.828157
June 11, 2020 (GBH)	2	5	2	3	1	1	0.4	0.6	0.2	0.2
June 11, 2020 (GBH)	2	1.33	0	1	0	0	0	0.75188	0	0
June 16, 2020 (GBH)	2	5	7	7	1	1	1.4	1.4	0.2	0.2
June 17, 2020 (GBH)	2	7.25	3	3	1	2	0.413793	0.413793	0.137931	0.275862
June 22, 2020 (GBH)	2	1.5	5	5	5	5	3.33333	3.33333	3.33333	3.33333
June 24, 2020 (GBH)	2	6.75	3	3	1	1	0.444444	0.444444	0.148148	0.148148
June 25, 2020 (GBH)	2	4.5	2	2	0	0	0.444444	0.444444	0	0
June 27, 2020 (GBH)	2	2	0	0	0	0	0	0	0	0
Sums	N/A	166	81	86	48	50	0.174843	0.187238	0.115055	0.117091
Means		3.13208	1.5283	1.62264	0.90566	0.943396	0.547622	0.586445	0.36036	0.366737
Standard Deviation		1.82306	2.4306	2.51325	1.7014	1.73665	1.01838	1.02821	0.760621	0.761775
